# Supplementary material for: A novel two-dimensional phantom for electrical impedance tomography using 3D printing
Source: Sci Rep. 2024 Jan 24;14:2115. doi: 10.1038/s41598-024-52696-y (PMC10808129; doi:10.1038/s41598-024-52696-y)
Supplement: Supplementary file 1 — Supplementary Information 1. [file 41598_2024_52696_MOESM1_ESM.zip]

Archive with 21 entries (21 files):
- Cura Files/9x_UMS3_sample_criss_cross_with_walls.3mf
- Cura Files/9x_UMS3_sample_one_material_100percent_criss_cross.3mf
- Cura Files/Andrew_UMS3_20_20_25_cube.3mf
- Cura Files/PLA_UMS3_9x_UMS3_sample_one_material_100percent_criss_cross.3mf
- Cura Files/UMS3_20_20_10_cube.3mf
- Cura Files/UMS3_20_20_30_cube_2.3mf
- Cura Files/UMS3_Circle_Phantom_Assembly - Inner_Circle-1-1.3mf
- Cura Files/UMS3_Infill_Sample_10percent.3mf
- Cura Files/UMS3_Infill_Sample_20percent.3mf
- Cura Files/UMS3_Infill_Sample_30percent.3mf
- Cura Files/UMS3_Infill_Sample_40percent.3mf
- Cura Files/UMS3_Infill_Sample_50percent.3mf
- Cura Files/UMS3_Infill_Sample_60percent.3mf
- Cura Files/UMS3_Infill_Sample_70percent.3mf
- Cura Files/UMS3_Infill_Sample_80percent.3mf
- Cura Files/UMS3_Infill_Sample_90percent.3mf
- Cura Files/UMS3_infill_sample_one_material_50_percent.3mf
- Cura Files/UMS3_Sample_3_Lengths.3mf
- Cura Files/UMS3_sample_one_material_100percent_2_ways.3mf
- Cura Files/UMS3_sample_one_material_2walls-1.3mf
- Cura Files/UMS3_Solid_Cube_5_UMS3_20mm_cube.3mf
