# Supplementary material for: A novel two-dimensional phantom for electrical impedance tomography using 3D printing
Source: Sci Rep. 2024 Jan 24;14:2115. doi: 10.1038/s41598-024-52696-y (PMC10808129; doi:10.1038/s41598-024-52696-y)
Supplement: Supplementary file 2 — Supplementary Information 2. [file 41598_2024_52696_MOESM2_ESM.csv]

Test Conditions
Jaws	C
Spring	A
Compressed Spring Length (mm)	40
Settling Time (m)	1:00
Meter	Keysight U1241C
Constants
Infill Length (m)	0.04
End Cap Length Each (m)	0.0015
Sample Width (m)	0.02
PLA Error Percent	7.39
Protopasta Conductive Density (g/cc)	1.24
Test Data
Sample Number	Infill Percentage	Resistance (Ω)
12	10	189.5
11	20	90.6
14	30	66.7
15	40	49.1
17	50	44
19	60	37
23	70	33
16	80	27.1
13	90	24
