# Supplementary material for: A novel two-dimensional phantom for electrical impedance tomography using 3D printing
Source: Sci Rep. 2024 Jan 24;14:2115. doi: 10.1038/s41598-024-52696-y (PMC10808129; doi:10.1038/s41598-024-52696-y)
Supplement: Supplementary file 3 — Supplementary Information 3. [file 41598_2024_52696_MOESM3_ESM.csv]

Test Conditions
Including Build Plate Adhesion
Test Data
Sample Number	Nominal Weight (g)	Measured Weight (g)
40	5.333	4.9493
41	5.333	4.9207
42	5.333	4.8934
43	5.333	4.9428
44	5.333	4.9621
45	5.333	4.9653
46	5.333	4.9404
47	5.333	4.9334
48	5.333	4.9434
