# Supplementary material for: A novel two-dimensional phantom for electrical impedance tomography using 3D printing
Source: Sci Rep. 2024 Jan 24;14:2115. doi: 10.1038/s41598-024-52696-y (PMC10808129; doi:10.1038/s41598-024-52696-y)
Supplement: Supplementary file 4 — Supplementary Information 4. [file 41598_2024_52696_MOESM4_ESM.txt]

This readme describes data about 3D printed samples of conductive material
The samples were printed and analysed for the purposes of developing a 3D printed phantom for EIT

The file:
- sample_list.csv 
contains a list of all the samples that were printed, organized by date

The files:
- spring_vise_repeatability_test.csv
- spring_vise_force_and_length_test.csv
- infill_percentage_test.csv
- PLA_weight_error.csv
- silver_glue_test.csv
contain measurements associated with sets of printed samples

The file:
- spring_vise_components.csv
contains constants associated with the vise used to hold the samples

File Format:
UTF-8 CSV (comma delimited)

File headers contain labelled sections. Section labels consist of the following text in the first column
- Test Conditions
	Key value pairs related to conditions of the specific test
- Constants
	Key value pairs containing numerical constants relevant to the test
- Test Data
	Below this label, test data is stored in labelled columns
