# Supplementary material for: A novel two-dimensional phantom for electrical impedance tomography using 3D printing
Source: Sci Rep. 2024 Jan 24;14:2115. doi: 10.1038/s41598-024-52696-y (PMC10808129; doi:10.1038/s41598-024-52696-y)
Supplement: Supplementary file 5 — Supplementary Information 5. [file 41598_2024_52696_MOESM5_ESM.csv]

Sample Number	Date Printed	Cura Project	Description	Notes	Nominal Weight Conductive (Without build plate adhesion) (g)	Nominal Weight Non-conductive (Without build plate adhesion) (g)	Weight (Without build plate adhesion) (g)	Length X (mm)	Length Y (mm)	Length Z (mm)
1	13/07/2022		Dummy Gyroid Infill Sample	Printed Well
2	13/07/2022		Dummy 20mm Cube	Printed Well
3	14/07/2022		Protopasta 20mm Cube	Squishy. Need to change material print settings
4	15/07/2022	UMS3_Solid_Cube_UMS3_20mm_cube.3mf	Protopasta Cube with Reccomended Settings	Still a little squishy
5	15/07/2022	UMS3_Solid_Cube_2_UMS3_20mm_cube.3mf	Cube with Tweaked Settings	Still some voids but better? May need to increase line thickness to 0.5
6	15/07/2022	UMS3_Solid_Cube_3_UMS3_20mm_cube.3mf	Cube with Tweaked Settings	Good (but a bit blobby?)
7	21/07/2022	UMS3_Solid_Cube_4_UMS3_20mm_cube.3mf	Cube with Tweaked Settings	Good. Not squishy, not blobby
8	21/07/2022	UMS3_20-20-30_cube	Different dimensions for testing contact impedance.
9	27/07/2022	cube_and_calibration_sticks.3mf	White PLA cube before alignment (of ultimatker XY guide rails)	Some bumps
10	27/07/2022	UMS3_cube_alone.3mf	White PLA cube after alignment	Smooth
11	1/08/2022	UMS3_Infill_Sample_20percent.3mf	Infill sample 20%		5.4	3.2	8.2715
12	1/08/2022	UMS3_Infill_Sample_10percent.3mf	Infill sample 10%		3.4	3.2	6.3181
13	1/08/2022		Infill sample 90%		19	3.2	20.6542
14	2/08/2022		Infill sample 30%		7.5	3.2	9.9977
15	2/08/2022		Infill sample 40%		9.5	3.2	11.6435
16	2/08/2022		Infill sample 80%		17.1	3.2	18.3258
17	3/08/2022		Infill sample 50%		11.5	3.2	13.4187
18	3/08/2022	UMS3_Solid_Cube_5_UMS3_20mm_cube.3mf	Solid cube post alignment. No raft (glue should be removed from build plate)	Good Cube	10	0	9.0672	20.32	20.6	19.94
19	3/08/2022		Infill sample 60%		13.1	3.2	14.8836
20	4/08/2022	UMS3_20_20_30_cube_2.3mf	Sample with 30mm Y		14.9	0	13.544
21	4/08/2022	Andrew_UMS3_20_20_25_cube.3mf	Sample with 25mm Y		12.3	0	10.9542
22	4/08/2022	UMS3_20_20_10_cube.3mf	Sample with 10mm Y		5.1	0	4.522
23	4/08/2022		Infill sample 70%		15.2	3.2	16.2623
Phantom 1	5/08/2022	UMS3_Circle_Phantom_Assembly - Inner_Circle-1-1.3mf	100mm Phantom		109.5	31.5	125.7425
24	9/08/2022	UMS3_infill_sample_one_material_50_percent.3mf	Sample for connection method tests		3	0	2.7404
25	9/08/2022	UMS3_infill_sample_one_material_50_percent.3mf	Sample for connection method tests		3	0	2.6724
26	11/08/2022	UMS3_sample_one_material_2walls-1.3mf	Sample with walls and top and bottom		3.3	0	3.034
27	11/08/2022	UMS3_sample_one_material_100percent_2_ways.3mf (1)	Criss cross lines		5.5	0	4.7454
28	11/08/2022	UMS3_sample_one_material_100percent_2_ways.3mf (2)	Just across lines	So squishy now! Shows degradation in printing	5.1	0	4.2808
29	12/08/2022	UMS3_sample_one_material_100percent_2_ways.3mf (1)		First print after cleaning nozzle	5.5	0	5.1675	20.3	11.1	19.87
30	12/08/2022	UMS3_sample_one_material_100percent_2_ways.3mf (2)		Way less squishy	5.1	0	4.7333
31	12/08/2022	9x_UMS3_sample_one_material_100percent_criss_cross.3mf	100% Criss cross (1)		5.5	0	5.0658
32	12/08/2022	9x_UMS3_sample_one_material_100percent_criss_cross.3mf	100% Criss cross (2)		5.5	0	4.9708
33	12/08/2022	9x_UMS3_sample_one_material_100percent_criss_cross.3mf	100% Criss cross (3)		5.5	0	4.8947
34	12/08/2022	9x_UMS3_sample_one_material_100percent_criss_cross.3mf	100% Criss cross (4)		5.5	0	4.8603
35	12/08/2022	9x_UMS3_sample_one_material_100percent_criss_cross.3mf	100% Criss cross (5)		5.5	0	4.8194
36	12/08/2022	9x_UMS3_sample_one_material_100percent_criss_cross.3mf	100% Criss cross (6)		5.5	0	4.7375
37	12/08/2022	9x_UMS3_sample_one_material_100percent_criss_cross.3mf	100% Criss cross (7)		5.5	0	4.7291
38	12/08/2022	9x_UMS3_sample_one_material_100percent_criss_cross.3mf	100% Criss cross (8)		5.5	0	4.6547
39	12/08/2022	9x_UMS3_sample_one_material_100percent_criss_cross.3mf	100% Criss cross (9)		5.5	0	4.5049
40	22/08/2022	PLA_UMS3_9x_UMS3_sample_one_material_100percent_criss_cross.3mf	PLA 100% 1
41	22/08/2022	PLA_UMS3_9x_UMS3_sample_one_material_100percent_criss_cross.3mf	PLA 100% 2
42	22/08/2022	PLA_UMS3_9x_UMS3_sample_one_material_100percent_criss_cross.3mf	PLA 100% 3
43	22/08/2022	PLA_UMS3_9x_UMS3_sample_one_material_100percent_criss_cross.3mf	PLA 100% 4
44	22/08/2022	PLA_UMS3_9x_UMS3_sample_one_material_100percent_criss_cross.3mf	PLA 100% 5
45	22/08/2022	PLA_UMS3_9x_UMS3_sample_one_material_100percent_criss_cross.3mf	PLA 100% 6
46	22/08/2022	PLA_UMS3_9x_UMS3_sample_one_material_100percent_criss_cross.3mf	PLA 100% 7
47	22/08/2022	PLA_UMS3_9x_UMS3_sample_one_material_100percent_criss_cross.3mf	PLA 100% 8
48	22/08/2022	PLA_UMS3_9x_UMS3_sample_one_material_100percent_criss_cross.3mf	PLA 100% 9
49	25/08/2022	9x_UMS3_sample_one_material_100percent_criss_cross.3mf	100% Criss cross (1)		5.48	0	5.2857
50	25/08/2022	9x_UMS3_sample_one_material_100percent_criss_cross.3mf	100% Criss cross (2)		5.48	0	5.2531
51	25/08/2022	9x_UMS3_sample_one_material_100percent_criss_cross.3mf	100% Criss cross (3)		5.48	0	5.219
52	25/08/2022	9x_UMS3_sample_one_material_100percent_criss_cross.3mf	100% Criss cross (4)		5.48	0	5.2079
53	25/08/2022	9x_UMS3_sample_one_material_100percent_criss_cross.3mf	100% Criss cross (5)		5.48	0	5.1814
54	25/08/2022	9x_UMS3_sample_one_material_100percent_criss_cross.3mf	100% Criss cross (6)		5.48	0	5.1555
55	25/08/2022	9x_UMS3_sample_one_material_100percent_criss_cross.3mf	100% Criss cross (7)		5.48	0	5.1818
56	25/08/2022	9x_UMS3_sample_one_material_100percent_criss_cross.3mf	100% Criss cross (8)		5.48	0	5.1318
57	25/08/2022	9x_UMS3_sample_one_material_100percent_criss_cross.3mf	100% Criss cross (9)		5.48	0	5.0739
58	29/08/2022	9x_UMS3_sample_criss_cross_with_walls.3mf	100% Criss cross with PLA walls 1		5.51	1.14	6.2538
59	29/08/2022	9x_UMS3_sample_criss_cross_with_walls.3mf	100% Criss cross with PLA walls 2		5.51	1.14	6.2559
60	29/08/2022	9x_UMS3_sample_criss_cross_with_walls.3mf	100% Criss cross with PLA walls 3		5.51	1.14	6.4765
61	29/08/2022	9x_UMS3_sample_criss_cross_with_walls.3mf	100% Criss cross with PLA walls 4		5.51	1.14	6.1813
62	29/08/2022	9x_UMS3_sample_criss_cross_with_walls.3mf	100% Criss cross with PLA walls 5		5.51	1.14	6.0501
63	29/08/2022	9x_UMS3_sample_criss_cross_with_walls.3mf	100% Criss cross with PLA walls 6		5.51	1.14	5.9911
64	29/08/2022	9x_UMS3_sample_criss_cross_with_walls.3mf	100% Criss cross with PLA walls 7		5.51	1.14	6.1156
65	29/08/2022	9x_UMS3_sample_criss_cross_with_walls.3mf	100% Criss cross with PLA walls 8		5.51	1.14	6.1736
66	29/08/2022	9x_UMS3_sample_criss_cross_with_walls.3mf	100% Criss cross with PLA walls 9		5.51	1.14	5.9651
67	1/09/2022	UMS3_Sample_3_Lengths.3mf	100% Criss Cross 10.9mm		5.5	0	5.2373	11.08	20.29	20.09
68	1/09/2022	UMS3_Sample_3_Lengths.3mf	100% Criss Cross 30.9mm		15.4	0	14.2868	31.07	20.54	19.92
69	1/09/2022	UMS3_Sample_3_Lengths.3mf	100% Criss Cross 20.9mm		10.4	0	9.6367	21.08	20.19	19.87
