# Supplementary material for: A novel two-dimensional phantom for electrical impedance tomography using 3D printing
Source: Sci Rep. 2024 Jan 24;14:2115. doi: 10.1038/s41598-024-52696-y (PMC10808129; doi:10.1038/s41598-024-52696-y)
Supplement: Supplementary file 6 — Supplementary Information 6. [file 41598_2024_52696_MOESM6_ESM.csv]

Test Conditions
Meter	Keysight U1241C
Test Data
Sample Number	Resistance (Ω)
31	6.3
32	5.3
33	4.9
34
35	5.5
36	5.7
37	5.6
38	5.8
39	5.5
