# Supplementary material for: A novel two-dimensional phantom for electrical impedance tomography using 3D printing
Source: Sci Rep. 2024 Jan 24;14:2115. doi: 10.1038/s41598-024-52696-y (PMC10808129; doi:10.1038/s41598-024-52696-y)
Supplement: Supplementary file 7 — Supplementary Information 7. [file 41598_2024_52696_MOESM7_ESM.csv]

Springs
Spring Name	Length (mm)	Spring Constant (N/mm)
A	56.5	2.414769231
B	55.5	3.032181818
Jaws
Jaw Name	Material	Manufacture Date
A	Printmaking Rubber (Softcut, Gordon Harris)
B	Polyurethane (Shore 40-50 A, Alistair)
C	Polyurethane (Shore 40-50 A, Alistair)	29/08/2022
