# Supplementary material for: A novel two-dimensional phantom for electrical impedance tomography using 3D printing
Source: Sci Rep. 2024 Jan 24;14:2115. doi: 10.1038/s41598-024-52696-y (PMC10808129; doi:10.1038/s41598-024-52696-y)
Supplement: Supplementary file 8 — Supplementary Information 8. [file 41598_2024_52696_MOESM8_ESM.csv]

Test Conditions
Samples	67, 69, 68
Jaws	C
Spring	A
Settling Time (min)	2:00
Meter	Keysight U1241C
Test Data
Compressed Spring Length (mm)	Resistance (Ω) Sample 67	Resistance (Ω) Sample 69	Resistance (Ω) Sample 68
50	11.3	17.4	19.9
46	9	14.3	17.3
42	7.8	12.6	15.8
38	7	11.7	15
34	6.5	11	14.4
30	6.1	10.6	14
