# Supplementary material for: A novel two-dimensional phantom for electrical impedance tomography using 3D printing
Source: Sci Rep. 2024 Jan 24;14:2115. doi: 10.1038/s41598-024-52696-y (PMC10808129; doi:10.1038/s41598-024-52696-y)
Supplement: Supplementary file 9 — Supplementary Information 9. [file 41598_2024_52696_MOESM9_ESM.csv]

Test Conditions
Sample Number	49
Jaws	C
Spring	A
Compressed Spring Length (mm)	40
Settling Time (min)	1:00
Meter	Keysight U1241C
Reset Time (min)	1:00
Test Data
Measurement Number	Resistance (Ω)
1	5.4
2	5.6
3	5.5
4	5.7
5	5.6
6	5.7
